# Supplementary material for: A streptococcal Fic domain-containing protein disrupts blood-brain barrier integrity by activating moesin in endothelial cells
Source: PLoS Pathog. 2019 May 9;15(5):e1007737. doi: 10.1371/journal.ppat.1007737 (PMC6529018; doi:10.1371/journal.ppat.1007737)
Supplement: S1 Table — (XLSX) [file ppat.1007737.s012.xlsx]

## Sheet: Sheet1
Supplementary Table 1. SILAC identified HEK293T proteins which had potential function of interaction with BifA
Accession	Description	Coverage	# Unique Peptides	Heavy/Light	Heavy/Light Count
166795301	prenylcysteine oxidase 1 precursor [Homo sapiens]	7.52	3	2.3163	2
192448443	peptidyl-prolyl cis-trans isomerase FKBP10 precursor [Homo sapiens]	4.64	2	2.13435	1
21361827	N6-adenosine-methyltransferase 70 kDa subunit [Homo sapiens]	1.72	1	1.95756	1
161702986	ERM family protein [Homo sapiens]	12.46	2	1.76499	1
210032390	protein SEC13 homolog isoform 2 [Homo sapiens]	3.57	1	1.736	1
162329583	cleavage and polyadenylation specificity factor subunit 6 [Homo sapiens]	2.54	1	1.73354	1
4557839	phosphomannomutase 2 [Homo sapiens]	4.47	1	1.72366	1
41281429	basic leucine zipper and W2 domain-containing protein 1 isoform 4 [Homo sapiens]	2.83	1	1.68332	1
260436864	AP-1 complex subunit beta-1 isoform c [Homo sapiens]	1.31	1	1.66128	1
24308456	ELMO domain-containing protein 2 [Homo sapiens]	3.41	1	1.644	1
26051237	nucleoporin p54 isoform 1 [Homo sapiens]	3.35	1	1.62777	1
24797095	pyrroline-5-carboxylate reductase 1, mitochondrial isoform 2 [Homo sapiens]	3.48	1	1.61277	1
22748747	protein LSM12 homolog [Homo sapiens]	6.67	1	1.6127	1
11342676	cdc42-interacting protein 4 [Homo sapiens]	5.14	2	1.60589	1
5031741	dnaJ homolog subfamily A member 2 [Homo sapiens]	9.47	2	1.58795	1
195539395	26S protease regulatory subunit 10B [Homo sapiens]	9.93	3	1.57187	1
38201714	ELAV-like protein 1 [Homo sapiens]	7.36	2	1.547	2
5174613	nucleosome assembly protein 1-like 4 [Homo sapiens]	9.6	2	1.5419	1
41152506	prostaglandin F2 receptor negative regulator precursor [Homo sapiens]	1.14	1	1.52858	1
