# Supplementary material for: A streptococcal Fic domain-containing protein disrupts blood-brain barrier integrity by activating moesin in endothelial cells
Source: PLoS Pathog. 2019 May 9;15(5):e1007737. doi: 10.1371/journal.ppat.1007737 (PMC6529018; doi:10.1371/journal.ppat.1007737)
Supplement: S2 Table — (XLSX) [file ppat.1007737.s013.xlsx]

## Sheet: 工作表1
Supplementary Table 2. Strains, plasmids, and primers used in this study
Strain, plasmid, or primer	Genotype or description	Reference or source
Bacterial Strains
SEZ ATCC 35246	Wild-type clinical isolate	Lab stocks
DBif	SEZ bifAgene deletion	This study
CBif	DBif complement with BifA	This study
DBif+pCBif (DFic)	DBif complement with Fic domain deleted BifA	This study
DBif+pCBif (H247A)	DBif complement with 247 histidine mutant BifA	This study
E. coli DH5α	F- φ80dlacZΔM15 Δ(lacZYA-argF)U169 deoR recA1 endA1 hsdR17(rk-，mk+) phoA supE44 λ- thi-1 gyrA96 relA1	Lab stocks
E. coli BL21(DE3)pLysS	F- ompT hsdSB(rB-mB-) gal dcm(DE3)pLysS Camr	Lab stocks
E. coli BL21(DE3)	F- ompT hsdSB(rB-mB-) gal dcm(DE3)	Lab stocks
E. coli Rosetta(DE3)	F- ompT hsdSB(rB-mB-) gal dcm(DE3) pRARE(argU, argW, ilex, glyT, leuW, proL) (Camr)	Lab stocks
Plasmid
pSET-4s	Construction of Deletion Strain	Takamatsu D.
pEST2	Construction of complementary strain	Takamatsu D.
pCold-Sumo	Prokaryotic expression	HaiGene
pGEX-6P-1	Prokaryotic expression	Clontech
pAcGFP-c	Eukaryotic expression	Clontech
pCMV-C-HA	Eukaryotic expression	Beyotime
pLVX-shRNA1	Lentivirus packaging	Clontech
Primers (5’-3’ orientation )
DBif
bifA-up-fwd	CCGGAATTCTAAAGAAGGGATCTATTTTGAGTAT	This study
bifA-up-rev	CGCGGATCCCCGTCTAAGCCTCCTAACTTAGCAG	This study
bifA-dwn-fwd	CGCGGATCCTTGCCCTAACTCTTCTTATCGCAGA	This study
bifA-dwn-rev	CGC GTCGACAAGGTTTCAAGTGGTTAGCTGAAGT	This study
Complement
bifA-pSET2-fwd	ATTACGCCAAGCTTGCATATGCACAATGAAATTATTATATAT	This study
bifA-pSET2-rev	TGAATTCGAGCTCGGTACAGGTGCTGTCGATAGTATT	This study
Prokaryotic expression
bifA-pCold-fwd	CGCGAACAGATTGGAGGCATGCACAATGAAATTATTATATAT	This study
bifA-pCold-rev	AGACTGCAGGTCGACAAGAGGTGCTGTCGATAGTATT	This study
bifA Fic domain-pCold-fwd	CGCGAACAGATTGGAGGCGTCGACGTACTTGATCTTGATGCCG	This study
bifA Fic domain-pCold-rev	AGACTGCAGGTCGACAAGGAATTCGCAGGTGCTGTCGATAGTATT	This study
bifA RhuM domain-pCold-fwd	CGCGAACAGATTGGAGGCGTCGACATGCACAATGAAATTATTATATAT	This study
bifA RhuM domain-pCold-rev	AGACTGCAGGTCGACAAGGAATTCGCAAGTACACCTGCTATGAT	This study
Moesin-pGEX-6P-1-fwd	CTGTTCCAGGGGCCCCTGATGCCCAAAACGATCAGTGT	This study
ULP-pET28a-fwd	CTGTTCCAGGGGCCCCTGGAGCGGATAACAATTCCC	This study
ULP-pET28a-rev	CGTCAGTCAGTCACGATGTTATTTTAAAGCGTCGGTTA	This study
Moesin-pGEX-6P-1-fwd	CTGTTCCAGGGGCCCCTGATGCCCAAAACGATCAGTGT	This study
Moesin-pGEX-6P-1-rev	CGTCAGTCAGTCACGATGCATAGACTCAAATTCGTCAATGC	This study
Eukaryotic expression
bifA-pAcGFP-fwd	CGCGTCGACATGCACAATGAAATTATTATATATA	This study
bifA-pAcGFP-rev	CGCGGATCCCTAAGGTGCTGTCGATAGTATTTTC	This study
bifA Fic domain-pAcGFP-fwd	CCGGACTTAAGGCCTCTGTCGACGTACTTGATCTTGATGCCG	This study
bifA Fic domain-pAcGFP-rev	TCCGGTGGATCCGCCAGAATTCGCAGGTGCTGTCGATAGTATT	This study
bifA RhuM domain-pAcGFP-fwd	CCGGACTTAAGGCCTCTGTCGACATGCACAATGAAATTATTATATAT	This study
bifA RhuM domain-pAcGFP-rev	TCCGGTGGATCCGCCAGAATTCGCAAGTACACCTGCTATGAT	This study
Moesin-pCMV-fwd	TCTAGCCCGGGCGGATCCATGCCCAAAACGATCAGTGT	This study
Moesin-pCMV-rev	ATCGTATGGGTATCTAGACATAGACTCAAATTCGTCAATGC	This study
Point mutation
bifA H247A-fwd	ATTAAAGATGCTCCTTTTGTAGATGGATGCA	This study
bifA H247A-rev	CAAAAGGAGCATCTTTAATGATAAAGTAAAG	This study
Moesin T559A-fwd	AAATACAAGGCCCTGCGCCAGA	This study
Moesin T559A-rev	TGGCGCAGGGCCTTGTATTTGT	This study
Moesin T559D-fwd	TGGCGCAGGGCCTTGTATTTGT	This study
Moesin T559D-rev	TGGCGCAGGTCCTTGTATTTGT	This study
Quantitative Real-Time PCR detection
MSN-qPCR-fwd	CAGCCCAACACCACCGGGAA	This study
MSN-qPCR-rev	CACATCCTGGGCAGTCACCT	This study
shRNA
Interference to Moesin gene	GGATTAACAAGCGGATCTTGGCGAACCAAGATCCGCTTGTTAATCC	Designed in this study
